# Supplementary material for: Giant invasive Heracleum persicum: Friend or foe of plant diversity?
Source: Ecol Evol. 2017 May 30;7(13):4936–50. doi: 10.1002/ece3.3055 (PMC5496559; doi:10.1002/ece3.3055)
Supplement: Supplementary file 2 [file ECE3-7-4936-s002.xlsx]

## Sheet: TABLE S1
TABLE S1 List of species with their total occurrences and cover. All the listed taxa were treated as individual species in analyses. The assumed origin of species are also indicated. The ten most dominant native species and Heracleum persicum are highlighted in bold. Seven native species having higher total cover in the invaded plot compared to the non-invaded plots are in blue italics.
			Occurence		Total cover
Species/taxa	Family	Origin	Non-invaded	Invaded	Non-invaded	Invaded
Achillea millefolium	Asteraceae	Native	19	10	286	98
Aegopodium podagraria	Apiaceae	Native	7	5	74	35
Agrostis capillaris	Poaceae	Native	1	1	70	12
Alchemilla alpina	Rosaceae	Native	1	0	1	0
Alchemilla subcrenata	Rosaceae	Native	31	31	632	486
Alnus incana	Betulaceae	Native	1	1	10	15
Alopecurus arundinaceus	Poaceae	Native	0	1	0	10
Alopecurus pratensis ssp. pratensis	Poaceae	Native	3	0	20	0
Alopecurus pratensis	Poaceae	Native	8	5	170	26
Anthriscus sylvestris	Apiaceae	Native	44	46	747	339
Aquilegia vulgaris	Ranunculaceae	Exotic	1	0	1	0
Argentina anserina	Rosaceae	Native	2	0	9	0
Aster tripolium	Asteraceae	Native	1	0	5	0
Atriplex prostrata	Amaranthaceae	Native	3	0	32	0
Betula pubescens	Betulaceae	Native	2	0	16	0
Bistorta vivipara	Polygonaceae	Native	3	1	16	4
Calamogrostis neglecta	Poaceae	Native	1	0	10	0
Calamogrostis phragmitoides	Poaceae	Native	5	5	90	77
Campanula rotundifolia	Campanulaceae	Native	1	0	5	0
Cerastium fontanum	Caryophyllaceae	Native	7	1	8	7
Cirsium heterophyllum	Asteraceae	Native	4	2	53	12
Cirsium arvense	Asteraceae	Native	1	2	20	15
Dactylis glomerata	Poaceae	Native	5	5	91	102
Deschampsia cespitosa	Poaceae	Native	14	6	239	52
Deschampsia flexuosa	Poaceae	Native	16	9	272	66
Elymus caninus	Poaceae	Native	0	2	0	4
Elytrigia repens	Poaceae	Native	12	8	221	38
Epilobium adenocaulon	Onagraceae	Exotic	0	3	0	3
Epilobium angustifolium	Onagraceae	Native	14	16	424	225
Epilobium cf.montanum	Onagraceae	Native	1	2	5	6
Epilobium montanum	Onagraceae	Native	6	8	83	33
Epilobium sp.	Onagraceae	Native	0	1	0	1
Equisetum arvense	Equisetaceae	Native	12	16	122	131
Equisetum pratense	Equisetaceae	Native	3	3	52	31
Euphrasia hyperborea	Orobanchaceae	Native	2	0	6	0
Festuca ovina	Poaceae	Native	2	0	6	0
Festuca pratensis	Poaceae	Native	3	1	21	5
Festuca rubra	Poaceae	Native	6	4	54	18
Filipendula ulmaria	Rosaceae	Native	12	13	326	176
Filipendula vulgaris	Rosaceae	Native	1	1	1	5
Galeopsis tetrahit	Lamiaceae	Native	6	3	21	12
Galium uliginosum	Rubiaceae	Native	3	2	170	53
Geranium sylvaticum	Geraneaceae	Native	21	11	241	53
Geum rivale	Rosaceae	Native	6	8	212	147
Heracleum persicum	Apiaceae	Exotic	0	56	0	4845
Juniperus communis	Cupressaceae	Native	1	0	20	0
Lathyrus pratensis	Fabaceae	Native	2	0	40	0
Leontodon autumnalis	Asteraceae	Native	2	0	6	0
Leymus arranarius	Poaceae	Native	5	4	220	15
Leymus arenarius x Elytrigia repens	Poaceae	Native	5	2	201	10
Lilium martagon	Liliaceae	Exotic	0	1	0	1
Lysimachia punctata	Primulaceae	Exotic	1	0	2	0
Melampyrum pratense	Orobanchaceae	Native	0	1	0	7
Myosotis arvensis	Boraginaceae	Native	1	0	1	0
Phalaris arundinaceus	Poaceae	Native	5	5	425	70
Phleum alpinum	Poaceae	Native	1	0	15	0
Phleum pratense	Poaceae	Native	7	4	42	6
Plantago major	Plantaginaceae	Native	0	1	0	1
Poa cf.trivialis	Poaceae	Native	0	2	0	4
Poa pratensis ssp. alpigena	Poaceae	Native	2	3	3	11
Poa pratensis ssp. subcaerulea	Poaceae	Native	4	2	21	7
Poa pratensis	Poaceae	Native	4	3	36	31
Poa trivialis	Poaceae	Native	4	1	86	20
Polemonium caeruleum	Polemoniaceae	Native	0	1	0	1
Primula elatior	Primulaceae	Exotic	0	1	0	2
Ranunculus acris	Ranunculaceae	Native	18	14	74	50
Ranunculus repens	Ranunculaceae	Native	10	12	191	126
Rhinanthus minor	Orobanchaceae	Native	8	4	37	4
Ribes uva-crispa	Grossulariaceae	Exotic	1	0	20	0
Rubus idaeus	Rosaceae	Native	1	1	70	5
Rubus saxatilis	Rosaceae	Native	1	1	10	40
Rumex acetosella	Polygonaceae	Native	0	1	0	1
Rumex acetosa	Polygonaceae	Native	8	7	38	14
Rumex longifolius	Polygonaceae	Native	6	9	58	45
Sagina saginoides	Caryophyllaceae	Native	1	0	1	0
Salix caprea ssp. sphacelata	Salicaceae	Native	1	0	1	0
Salix myrsinifolia	Salicaceae	Native	2	0	55	0
Senecio vulgaris	Asteraceae	Native	3	0	56	0
Stellaria graminea	Caryophyllaceae	Native	1	0	5	0
Stellaria nemorum	Caryophyllaceae	Native	5	4	92	9
Tanacetum vulgare	Asteraceae	Native	0	2	0	14
Taraxacum officinale	Asteraceae	Native	31	22	242	124
Trifolium pratense	Fabaceae	Native	7	1	201	5
Trifolium repens	Fabaceae	Native	6	2	58	6
Tussilago farfara	Asteraceae	Native	4	4	113	71
Urtica dioica	Urticaceae	Native	15	14	250	119
Valeriana sambucifolia	Valerianaceae	Native	4	3	29	28
Vicia cf.cracca	Fabaceae	Native	6	3	79	8
Vicia cracca	Fabaceae	Native	13	8	208	22
Vicia sepium	Fabaceae	Native	2	3	60	9

## Sheet: TABLE S2
TABLE S2 Pearson's product moment correlation between environmental variables. Correlation coefficients with p-values ≤ 0.05 are in bold. Variables 14-17 were estimated for invaded plots. For definition of variables, see data analysis section and box 1.
	Variables	Total cover	1	2	3	4	5	6	7	8	9	10	11	12	13	14	15	16
1	Native cover	0.506361
2	Total height	-0.254156	-0.655312
3	Total height variance	0.00925933	-0.761485	0.585615
4	Native height	-0.297071	-0.340735	0.863087	0.147493
5	Native height variance	0.0190668	0.0257568	0.0339659	0.179808	0.0996922
6	Native biomass	-0.0408996	0.64422	-0.194357	-0.67344	0.221866	0.166861
7	Native richness	0.361694	0.447462	-0.714189	-0.394648	-0.644269	-0.0319215	-0.0699448
8	Average nitrogen	-0.252971	-0.276466	0.600385	0.0899718	0.697888	0.0528275	0.176148	-0.491819
9	Invasibility	-0.0514891	0.628858	-0.368789	-0.596558	-0.138697	-0.0959672	0.584787	-0.104658	-0.12668
10	Latitude	0.101286	0.0819734	-0.164692	0.0146892	-0.248612	-0.0503954	-0.114895	0.00362971	-0.215357	0.0445049
11	Longitude	0.0993164	0.0651566	-0.089911	0.00655698	-0.151727	-0.0239607	-0.077583	-0.0216355	-0.164302	-0.0124271	0.844171
12	Evenness (J)	0.44163	0.662423	-0.488088	-0.36778	-0.371797	0.0199371	0.286383	0.439249	-0.47408	0.356773	0.223509	0.281136
13	Taxonomic diversity	0.455782	0.689745	-0.595748	-0.438634	-0.454576	0.0340982	0.234638	0.641963	-0.518026	0.225177	0.116138	0.14036	0.873725
14	Heracleum persicum cover	-0.168559	-0.631695	0.240708	-0.162015	0.266151	-0.0616352	-0.522234	-0.126396	0.39416	-0.463521	-0.205356	-0.11	-0.61653	-0.623599
15	Dominants' height difference	0.346057	0.361314	-0.818106	0.0731884	-0.871302	-0.0437597	-0.129599	0.613289	-0.670519	-0.00813069	0.313718	0.14	0.287378	0.357435	-0.16961
16	Dominants' Cover difference	-0.288472	-0.696068	0.201652	-0.258929	0.260297	-0.0318838	-0.626345	-0.0409409	0.403806	-0.530966	-0.231787	-0.143721	-0.652457	-0.598798	0.940048	-0.153983
17	Genetic diversity	0.0433159	0.0885091	-0.058599	0.260085	-0.140746	0.126597	-0.011282	-0.0781652	-0.10973	0.550641	0.333121	0.319241	0.119092	-0.0644278	-0.107291	0.110561	-0.136482

## Sheet: TABLE S3
TABLE S3 Results of post-hoc Dunn’s test while comparing impact of invasion of Heracleum persicum in terms of change in biomass of native species for different sites. P-values ≤ 0.05 are indicated in bold and significant p-values after Bonferroni correction are indicated by *.
ID	Locations	Andenes	1	2	3	4	5	6	7	8	9
1	Bodø	0.0805
2	Breiviklia	0.0346	0.7148
3	Fauske	0.5145	0.273	0.1438
4	Hammerfest	0.6783	0.1824	0.0894	0.8126
5	Honningsvåg	0.9292	0.0662	0.0276	0.4589	0.6145
6	Ibestad	0.7148	0.1668	0.0805	0.7746	0.9606	0.6496
7	Kvaløya	0.5145	0.273	0.1438	1	0.8126	0.4589	0.7746
8	Kvaløyvegen	0.2952	0.4832	0.2861	0.6928	0.5273	0.2561	0.4956	0.6928
9	Sandtorg	0.0029	0.217	0.3848	0.0198	0.0102	0.0021	0.0089	0.0198	0.0529
10	Talvik	0.587	0.2283	0.1163	0.9135	0.8978	0.5273	0.8589	0.9135	0.6145	0.0147

## Sheet: TABLE S4
TABLE S4 Results of post-hoc Dunn’s test while comparing invasibility of different sites. P-values ≤ 0.05 are indicated in bold and significant p-values after Bonferroni correction are indicated by *.
ID	Locations	Andenes	1	2	3	4	5	6	7	8	9
1	Bodø	0.28565
2	Breiviklia	0.01502	0.17247
3	Fauske	0.16037	0.73677	0.30387
4	Hammerfest	0.35788	0.88211	0.13038	0.62808
5	Honningsvåg	0.29467	0.98422	0.16634	0.72191	0.89774
6	Ibestad	0.88211	0.22398	0.00987	0.12063	0.28565	0.23161
7	Kvaløya	0.75173	0.16634	0.00599	0.0854	0.21654	0.17247	0.86653
8	Kvaløyvegen	0.04169	0.33262	0.69251	0.52692	0.26393	0.32285	0.0289	0.01863
9	Sandtorg	0.28565	0.03273	0.00047*	0.01345	0.04691	0.03437	0.35788	0.45244	0.00191
10	Talvik	0.22398	0.88211	0.22398	0.851	0.76678	0.86653	0.17247	0.12543	0.4119	0.02239
